# Supplementary material for: Divergent responses to peptidoglycans derived from different E. coli serotypes influence inflammatory outcome in trout, Oncorhynchus mykiss, macrophages
Source: BMC Genomics. 2011 Jan 14;12:34. doi: 10.1186/1471-2164-12-34 (PMC3087353; doi:10.1186/1471-2164-12-34)
Supplement: Additional file 1 — Specific primers used for quantitative qRT-PCR (sequence and accession number). [file 1471-2164-12-34-S1.XLS]

## Sheet: Primers
Additional file 1. Specific primers used by quantitative qRT-PCR
Gene name	Primer Fw	Primer Rv	Acces number
BPI binding protein	TGACATGAACCCACACCTCA	CTGGTGCTTCCCAATGTTGT	NM_001124585.1
CCL4	ACCAGCCAGCAGTGCTCTAA	TACAGGAGTGGCGTCTGCTT	AY561709
Ig kappa chain V-III region	CAACCCGTCAGTCTGGGATT	TTCAGCCTGGACTCCACTGA	BT074227.1
Nuclear factor NF-kappa-B	GGAGGGAACACTCCTCTCCA	TGGTCCATCCTCTTGCTCCT	BT058984.1
Serine/threonine-protein kinase 3	GCCTCCCTATGCAGACATCC	TGTGGCAGTGGCTCTGTTCT	BT059060.1
B-cell receptor	GAAAACACCTTCCTCATCACC	GGTGTTCTTTGGGCCATACTG	CF752124.1
Glutathione peroxidase	GATTCGTTCCAAACTTCCTGCTA	GCTCCCAGAACAGCCTGTTG	AF281338.1
Tumor necrosis factor receptor 2 (traf2)	ATGGAGCACTTGCGTCTGAT	CTGTGGCTGCAATAGCTGTG	NM_001124393.1
Prostaglandin endoperoxide synthase-2	TACCAAGCAGATCGCTGGAC	GCGTATGGCTTCATGGAGAA	NM_001124667.1
Prostaglandine D synthase	GGCTCTTGCTGGAGGATGAC	TCCGTGTTTGGTCTTGATGG	AF281353.1
Coronin	GGGAATGGGGTACATGCCTA	GCTGTGTCCGGGTAGAGGTC	BT059416.1
Peroxiredoxin 6	ATCTTGTACCCTGCCACCAC	CTCTGCATCGGAGAGAGAGG	BT074031.1
Cu/Zn-superoxide dismutase (SOD1)	ACTTCAACCCCCACAACCAG	TCGGGTCCAGTGAGAGTCAA	AF469663.1
TNF-decoy receptor	CCTGGGAATCTGTCTGTGGA	CAGGAACCCAGTGATCTTGC	NM_001124393.1
C-X-C chemokine receptor type 3	CATCAGTCTGGACCGCTACC	TCCCTCACAGACTCCAGGAA	NM_001124423.1
A globin	CTGGAGCGGAACCGGGGGCC	CAGCTAAGGACAAAGCCAACGTG	BE859114.1
18S	CGAGCAATAACAGGTCTGTG	GGGCAGGGACTTAATCAA	AF243428.2
