# Supplementary material for: Divergent responses to peptidoglycans derived from different E. coli serotypes influence inflammatory outcome in trout, Oncorhynchus mykiss, macrophages
Source: BMC Genomics. 2011 Jan 14;12:34. doi: 10.1186/1471-2164-12-34 (PMC3087353; doi:10.1186/1471-2164-12-34)
Supplement: Additional file 2 — Comparison of expression data for selected transcripts obtained from microarray analyses and qRT-PCR validation. The results are presented as fold change relative to 18S abundance and mean ± std deviation. [file 1471-2164-12-34-S2.XLS]

## Sheet: Expression micro
Gen name		1	2	3
LPS binding protein	PGN: B4			-1.64701
LPS binding protein	PGN: K12	-1.26414	-2.17764	1.22359
LPS binding protein	LPS: B4	-2.24479	-2.077
CCL4	PGN: B4	-2.69854	3.56343	249.314
CCL4	PGN: K12	-1.19023		1.42485
CCL4	LPS: B4	5.06989	177.078
Ig kappa chain V	PGN: B4	-2.65199	-2.91959	-1.65775
Ig kappa chain V	PGN: K12	1.68536	1.17409	1.17741
Ig kappa chain V	LPS: B4	-5.25839	-1.49087	-7.07133
Mitogen-activated protein kinase 13	PGN: B4	2.6524		1.90803
Mitogen-activated protein kinase 13	PGN: K12	1.79953	1.07944	1.2273
Mitogen-activated protein kinase 13	LPS: B4		1.3499	1.97585
Nuclear factor NF-kappa-B	PGN: B4	-1.64093		1.47763
Nuclear factor NF-kappa-B	PGN: K12	1.2915	-1.24619	1.51701
Nuclear factor NF-kappa-B	LPS: B4	5.86519	3.09293
Serine/threonine-protein kinase 3	PGN: B4	-2.44195	1.61519	-1.38413
Serine/threonine-protein kinase 3	PGN: K12	1.39379	1.38499	1.25612
Serine/threonine-protein kinase 3	LPS: B4		1.66057	1.87995
B-cell receptor	PGN: B4	-2.00384	1.71301	-1.33916
B-cell receptor	PGN: K12	-1.19044	1.25487	1.30053
B-cell receptor	LPS: B4	-2.32265	-1.88383	2.50786
Glutathione peroxidase	PGN: B4		-1.5682	1.24635
Glutathione peroxidase	PGN: K12	1.26733	1.7272	1.61162
Glutathione peroxidase	LPS: B4	-1.77208	2.49513	-2.08896
Tumor necrosis factor receptor associated factor 2 (traf2)	PGN: B4	-2.38053	5.59931	29.966
Tumor necrosis factor receptor associated factor 2 (traf2)	PGN: K12	1.57287		1.30632
Tumor necrosis factor receptor associated factor 2 (traf2)	LPS: B4	3.64525	12.7332	4.90415
Prostaglandin endoperoxide synthase-2	PGN: B4	8.73303	3.67948	31.39
Prostaglandin endoperoxide synthase-2	PGN: K12	4.98615
Prostaglandin endoperoxide synthase-2	LPS: B4	5.04145		16.0972
Prostaglandine D synthase	PGN: B4	15.0999	1.90632
Prostaglandine D synthase	PGN: K12	-1.76207	-3.89036	2.78458
Prostaglandine D synthase	LPS: B4	15.8398	1.67136
Coronin	PGN: B4	-2.63308	-4.23667	-5.86551
Coronin	PGN: K12	1.33034	1.41041	1.27201
Coronin	LPS: B4	2.69371	2.03508
Peroxiredoxin 6	PGN: B4	-2.16294	-2.05479	-1.47007
Peroxiredoxin 6	PGN: K12	1.09797	1.3821	1.26298
Peroxiredoxin 6	LPS: B4	-2.43757	-1.88036	-2.04195
superoxide dismutase (SOD1)	PGN: B4	-2.68841	-1.45116
superoxide dismutase (SOD1)	PGN: K12	-1.30996		1.82418
superoxide dismutase (SOD1)	LPS: B4	-1.59947	-1.55673	-1.37329
TNF decoy	PGN: B4	25.2909	12.5	418
TNF decoy	PGN: K12	1.2771	5.8025	1.75601
TNF decoy	LPS: B4	8.8306	108.206	8.16103
C-X-C chemokine receptor type 3	PGN: B4	-2.69854	1.61896	1.79385
C-X-C chemokine receptor type 3	PGN: K12	1.76063	-1.3559	2.71562
C-X-C chemokine receptor type 3	LPS: B4	-2.48328	-3.08801	-2.06468
Cathepsin K	PGN: B4	2.28944	1.85162	2.59769
Cathepsin K	PGN: K12	-1.22659	1.24041	1.68412
Cathepsin K	LPS: B4	-3.7926	-2.89112	-1.69371
A globin	PGN: B4		-6.37118	-5.50225
A globin	PGN: K12	-1.27461	2.9969	-1.4049
A globin	LPS: B4	-3.71119	-1.53412	-3.65291

## Sheet: Comparasion
Additional file 2 . Comparasion between microarray transcript expressed and qRT-PCR expression of selected transcripts
	PGN-O111: B4					PGN-K12
	QPCR		Microarray		T student (2,2)	QPCR		Microarray		T student (2,2)
Gene Name	Mean	SD	Mean	SD	p	Mean	SD	Mean	SD	p
BPI binding protein	0.18493	0.0858467	1.32356	0.375135	< 0.05	0.881943	0.0696531	-0.739397	1.76029	> 0.05
CCL4	6.79667	1.57466	12.192	10.8074	> 0.05	2.26461	0.49624	1.51214	0.154239	> 0.05
Ig kappa chain V-III region	0.12856	0.104254	-2.40978	0.664876	< 0.05	0.925543	0.355576	1.34562	0.294228	> 0.05
Mitogen-activated protein kinase 13	0.403997	0.216159	1.81274	0.891134	> 0.05	1.39835	0.307127	1.36876	0.380316	> 0.05
Nuclear factor NF-kappa-B	1.94186	0.486773	0.524148	1.87945	> 0.05	1.98249	0.963145	0.520773	1.53438	> 0.05
Serine/threonine-protein kinase 3	0.112587	0.0349058	-0.736963	2.10457	> 0.05	1.5202	0.414891	1.34497	0.0770692	> 0.05
B-cell receptor	0.191953	0.0553153	-0.54333	1.98211	> 0.05	1.42114	0.301675	0.454987	1.42516	> 0.05
Glutathione peroxidase	0.456485	0.044385	-0.160925	1.99019	> 0.05	1.71241	0.367204	1.53538	0.239226	> 0.05
Traf2	0.48427	0.259574	11.0616	16.8509	> 0.05	1.92741	0.763693	1.2931	0.286614	> 0.05
COX-2	31.3916	3.09895	16.6008	12.8165	> 0.05	1.76193	0.943545	3.71869	1.79246	> 0.05
Prostaglandine D synthase	0.270093	0.222462	8.50311	9.32927	> 0.05	2.85325	2.77885	-0.95595	3.4097	> 0.05
Coronin	0.04857	0.0369814	-0.334747	5.42911	> 0.05	2.04351	0.334544	1.33759	0.069484	< 0.05
Peroxiredoxin 6	0.16864	0.0285585	-0.915887	2.06701	> 0.05	1.02637	0.0338043	1.28102	0.0933807	< 0.05
Cu/Zn-superoxide dismutase	0.143927	0.044071	-1.86423	0.713763	< 0.05	1.65013	0.190101	0.25711	2.21617	> 0.05
TNF-decoy receptor	7.7401	2.01688	11.9303	6.37367	> 0.05	4.09319	1.5218	2.9452	2.48605	> 0.05
C-X-C receptor type 3	4.55621	0.999009	0.23809	2.5447	> 0.05	3.3243	1.93782	1.04012	2.12924	> 0.05
A globin	1.74692	0.584825	4.77114	2.06505	< 0.05	1.25437	0.235919	0.105797	2.50462	> 0.05
