# Supplementary material for: Divergent responses to peptidoglycans derived from different E. coli serotypes influence inflammatory outcome in trout, Oncorhynchus mykiss, macrophages
Source: BMC Genomics. 2011 Jan 14;12:34. doi: 10.1186/1471-2164-12-34 (PMC3087353; doi:10.1186/1471-2164-12-34)
Supplement: Additional file 3 — Description of PGN (O111;B4) regulated transcripts/genes over the control (all cDNAs on the array) at early stage (1 h) [file 1471-2164-12-34-S3.XLS]

## Sheet: 1hr_B4
Additional file 3
PGN:B4 1 hrs
Clone ID	Clone Name	Mean (FC)	SD	p
CA343327	Transposase -61	-1.83544	0.29186	< 0.01
CA349280	Chemokine-like factor family member 7	0.591877	2.13645	< 0.01
CA350711	B-cell lymphoma/leukemia 11A	2.07972	0.225039	< 0.01
CA350777	CD166	1.79496	0.348958	< 0.01
CA354559	CD2 antigen cytoplasmic tail-binding protein 2	1.77844	0.320835	< 0.01
CA355265	Transposase-52	-2.10403	0.668988	< 0.01
CA357820	Calponin 1	1.8085	0.200804	< 0.01
CA358266	T-cell, immune regulator 1, isoform a	1.5993	0.29671	< 0.01
CA358998	Cysteine-rich protein 1	-3.58937	0.742881	< 0.01
CA364112	N-acetylmuramoyl-L-alanine amidase (PGLYP2)	-1.60125	0.0452546	< 0.01
CA373850	Signal transducer and activator of transcription 1-alpha/beta	1.91133	0.422885	< 0.01
CA376536	VHSV-induced protein	2.51395	0.794722	< 0.01
CA377397	C-C chemokine receptor type 3	4.2519	3.47112	< 0.01
CA379964	Histone deacetylase 1	2.08681	0.652567	< 0.01
CA385270	Granulins	2.74979	1.15059	< 0.01
ENH2_H02	Peroxiredoxin 1-1	-2.97782	1.41918	< 0.01
ENH2_H06	Unknown-5	-1.03737	2.11585	< 0.01
est01b09	Tolloid-like 2 protein (nephrosin)	-13.7325	11.699	< 0.01
est01e10	Tolloid-like protein (nephrosin)-1	-3.50567	0.594151	< 0.01
est02h12	Unknown-33	-2.50396	0.925053	< 0.01
est03d11	Unknown-42	1.92125	0.648221	< 0.01
EST1-3A_A01	Cytosolic nonspecific dipeptidase	-3.00343	1.87013	< 0.01
EST1-3A_B08	Unknown-67	-3.24168	2.42978	< 0.01
EST1-3A_H06	Transcription factor jun-B-1	3.0676	0.789541	< 0.01
EXOB1_A05	Ribosomal protein L6-1	-1.79896	0.116113	< 0.01
EXOB1_H01	Hypothetical-fish 42	3.28072	1.33197	< 0.01
EXOB1_H12	NADH dehydrogenase subunit 4	2.28029	0.736938	< 0.01
EXOB2_A01	MHC class II invariant chain-like protein 1	4.91885	2.35207	< 0.01
EXOB2_F08	CDC10 protein homolog	2.3202	0.601362	< 0.01
EXOB2_H07	WD-repeat containing protein Ciao 1	2.6985	0.884474	< 0.01
EXOB3_D12	Unknown-113	0.409083	2.37618	< 0.01
EXOB4_B09	Macrophage receptor MARCO	2.06817	0.55825	< 0.01
EXOB4_F03	Cathepsin S	0.704367	1.89978	< 0.01
EXOB4_G09	Histone H14	-2.36713	0.374548	< 0.01
Hete0002_E03	60S ribosomal protein L36	-2.29933	0.73431	< 0.01
Hete0002_H06	Ribosomal protein S2	-1.35961	0.0757906	< 0.01
HK0001_C08	Galectin-9 (VHSV-induced protein)-3	5.185	2.93312	< 0.01
HK0002_F06	Histone 3A-ATP synthase F0 6	1.59293	3.17378	< 0.01
HK0002_G03	Histone H10	3.06916	2.3656	< 0.01
HK0002_G10	T-cell receptor alpha chain V region HPB-MLT precursor (Fragment)	-1.94484	0.560625	< 0.01
HKT0001_H07	60S ribosomal protein L37a	-3.78681	0.767934	< 0.01
HST0001_D08	Beta-globin	-1.97743	0.21125	< 0.01
KVkm2_F06	60S ribosomal protein L32-1	-2.09156	0.35484	< 0.01
utu01f03	Unknown-238	-2.50419	0.608236	< 0.01
utu02h08	Glutathione S-transferase P-2	-4.2834	3.35245	< 0.01
CA358621	Microsomal glutathione S-transferase 3	-1.86261	0.191393	< 0.01
