# Supplementary material for: Divergent responses to peptidoglycans derived from different E. coli serotypes influence inflammatory outcome in trout, Oncorhynchus mykiss, macrophages
Source: BMC Genomics. 2011 Jan 14;12:34. doi: 10.1186/1471-2164-12-34 (PMC3087353; doi:10.1186/1471-2164-12-34)
Supplement: Additional file 4 — Description of PGN (O111;B4) regulated transcripts/genes over the control (all cDNAs on the array) at median stage (6 h). xls [file 1471-2164-12-34-S4.XLS]

## Sheet: 6h_B4
Additional file 4
PGN:B4 6 hrs
Clone ID	Clone Name	Mean (FC)	SD	p
CA342430	Ig kappa chain V-III region VG	-2.77465	0.281567	< 0.01
CA342675	Heme oxygenase-1	-7.64138	6.03151	< 0.01
CA344428	Glutathione peroxidase 4	2.55863	0.517952	< 0.01
CA344488	Cathepsin B-2	3.35613	2.29081	< 0.01
CA346979	MAPK/ERK kinase kinase 5-1	-1.67623	0.33285	< 0.01
CA347342	Transposase-14	-2.01487	0.36037	< 0.01
CA348325	BAG-family molecular chaperone regulator-4	2.01717	0.939957	< 0.01
CA349338	Unknown-275	-2.45428	0.671031	< 0.01
CA349380	LPS binding protein	11.9349	5.78249	< 0.01
CA350330	Unknown-276	-2.74178	-2.15919	< 0.01
CA351440	TNF decoy receptor	11.4151	3.86254	< 0.01
CA351691	Tissue inhibitor of metalloproteinase 2	2.99416	0.136513	< 0.01
CA352526	Transposase-22	-3.36917	1.34243	< 0.01
CA354612	Cathepsin C-1	3.27741	1.16461	< 0.01
CA355516	Transposase-26	-3.7217	1.32481	< 0.01
CA356686	Receptor-interacting serine/threonine-protein kinase 2	5.03283	2.6547	< 0.01
CA356762	Transposase-28	-2.46091	0.665854	< 0.01
CA358107	Ectonucleoside triphosphate diphosphohydrolase 1	-1.71673	0.232907	< 0.01
CA359009	Midkine-related growth factor Mdk2	-2.50001	1.48712	< 0.01
CA360060	T-complex protein 1, subunit 3	-2.05374	0.14625	< 0.01
CA360163	Tyrosine-protein kinase SYK	-1.46784	0.159485	< 0.01
CA361151	Annexin A1-2	3.71786	0.835988	< 0.01
CA362806	Gamma-interferon inducible lysosomal thiol reductase	1.84736	0.442608	< 0.01
CA363064	C166_BRARE CD166 antigen homolog	3.98783	3.45459	< 0.01
CA363120	Heme oxygenase-2	-4.28305	2.78401	< 0.01
CA363737	Transposase-41	-2.47172	0.227545	< 0.01
CA365039	CD63	1.41874	0.127118	< 0.01
CA365458	Cathepsin D-2	3.98839	0.254065	< 0.01
CA365505	Retinoblastoma-like protein 1	7.00631	4.19833	< 0.01
CA366403	Heat shock 27 kDa protein-1	-1.79084	0.34953	< 0.01
CA366604	Interleukin enhancer-binding factor 3 (M-phase phosph	2.3892	1.47256	< 0.01
CA366892	Unc-112 related protein 2	2.4197	1.0369	< 0.01
CA367195	Complement factor Bf-1	-1.86689	0.53083	< 0.01
CA367903	Procathepsin L-1	4.11076	1.67289	< 0.01
CA369101	Phospholipid hydroperoxide glutathione peroxidase B	1.82398	0.0217532	< 0.01
CA370329	Lysozyme C precursor	-5.48611	2.35546	< 0.01
CA373291	Chemokine receptor-2	2.22075	0.324823	< 0.01
CA373770	Procathepsin L-2	3.47065	1.28381	< 0.01
CA374193	Chemokine receptor CXCR4	-4.23858	1.00772	< 0.01
CA376536	VHSV-induced protein	-2.32158	0.183748	< 0.01
CA378399	Tumor necrosis factor receptor associated factor 2	2.89129	1.16603	< 0.01
CA379576	Galectin like 2	2.37302	0.425035	< 0.01
CA382877	Fibronectin receptor beta	5.27799	1.95646	< 0.01
CA383435	Semaphorin 7A	2.9098	0.741816	< 0.01
CA387866	Arachidonate 5-lipoxygenase-2	3.1279	2.11793	< 0.01
CA388461	NF-kappaB inhibitor alpha-3	9.24408	6.05064	< 0.01
ENH2_H06	Unknown-5	-2.78812	0.669089	< 0.01
est01e10	Tolloid-like protein (nephrosin)-1	-15.4173	9.34022	< 0.01
est02f04	Tubulin alpha-3 chain	3.97688	3.89179	< 0.01
est02g11	Cytochrome c oxidase subunit I-1	1.57416	0.276112	< 0.01
est03b03	Cathepsin C-2	5.13808	5.30168	< 0.01
est03c04	Matrix metalloproteinase-9	4.05331	1.60284	< 0.01
est03d06	Eukaryotic translation initiation factor 2 subunit 2	1.77911	0.563252	< 0.01
est04b01	Similar to rRNA (Vangl2)	2.37772	0.542981	< 0.01
est04c10	Unknown-56	-1.62259	0.21939	< 0.01
est04d09	60S ribosomal protein L37	-1.76092	0.146243	< 0.01
EST1-3A_B08	Unknown-67	-4.1108	1.65476	< 0.01
EST1-3A_F01	Ependymin I	1.86159	0.915944	< 0.01
EXOB1_A05	Ribosomal protein L6-1	-2.50889	1.74943	< 0.01
EXOB1_C08	Eukaryotic initiation factor 4A-I	-3.67836	0.828996	< 0.01
EXOB1_D12	Unknown-86	-3.10527	0.875242	< 0.01
EXOB1_E03	Eukaryotic translation initiation factor 3 subunit 5	-2.81451	1.34179	< 0.01
EXOB1_H08	ADP,ATP carrier protein 3	-3.356	0.716056	< 0.01
EXOB2_B10	Hemoglobin beta chain	-2.66002	2.19463	< 0.01
EXOB2_C03	60S ribosomal protein L10-1	-2.2974	0.474459	< 0.01
EXOB2_E03	14-3-3B1	4.38659	0.92475	< 0.01
EXOB2_G07	Septin 10	-2.0657	0.176376	< 0.01
EXOB2_H06	High affinity immunoglobulin epsilon receptor alpha	7.89421	4.12907	< 0.01
EXOB3_A04	Unknown-104	-2.01315	0.334502	< 0.01
EXOB3_A11	Unknown-107	3.41434	2.51842	< 0.01
EXOB3_B01	Cathepsin C-3	-1.96741	0.107634	< 0.01
EXOB3_E01	Na/K ATPase alpha subunit-2	-2.24194	0.524931	< 0.01
EXOB3_F09	MHC class I heavy chain-1	3.2727	1.66757	< 0.01
EXOB3_H05	Glucose-6-phosphate isomerase-2	-2.94743	1.96355	< 0.01
EXOB4_B09	Macrophage receptor MARCO	5.02146	1.75198	< 0.01
EXOB4_C05	Galectin-1	1.34487	0.127145	< 0.01
EXOB4_E01	Transposase-58	-1.8418	0.0716266	< 0.01
EXOB4_E09	Hypoxanthine-guanine phosphoribosyltransferase	-2.38425	0.799543	< 0.01
EXOB4_E11	Annexin IV	2.7133	2.09604	< 0.01
EXOB4_E12	Annexin 5	3.40192	1.12007	< 0.01
EXOB4_F03	Cathepsin S	1.53512	0.355671	< 0.01
EXOB4_F11	40S ribosomal protein S20	-2.47605	0.853352	< 0.01
EXOB4_G02	Galectin-9 (VHSV-induced protein)-2	2.38265	0.194789	< 0.01
EXOB4_G09	Histone H14	-4.06889	0.854393	< 0.01
EXOB4_H05	Unknown-133	5.13557	2.24266	< 0.01
Hete0002_A06	40S ribosomal protein S11	-3.33101	2.5782	< 0.01
Hete0002_B08	Eukaryotic translation elongation factor 1 alpha 3	2.82122	1.63212	< 0.01
HK0002_B09	Transgelin	4.32161	0.803603	< 0.01
HK0002_C07	60S ribosomal protein L17	-1.85104	0.599606	< 0.01
HK0002_G03	Histone H10	3.33107	1.17344	< 0.01
HK0002_G11	Myristoylated alanine-rich protein kinase C substrate	5.78851	2.46631	< 0.01
HKT0001_E06	Stomatin	3.73351	2.53562	< 0.01
HST0001_C04	Hemoglobin alpha chain	-2.18663	0.389437	< 0.01
HST0001_D04	Alpha-globin I-2	-4.43371	1.24787	< 0.01
HST0001_E03	Cyclophilin-3	1.52681	0.11032	< 0.01
KVkm2_D11	Ubiquinol-cytochrome C reductase complex 11 kDa protein, mitochondrial precursor	-0.411257	4.43032	< 0.01
KVkm2_F01	Unknown-224	0.14663	1.8338	< 0.01
utu01b08	Unknown-231	0.782723	2.06651	< 0.01
utu01g10	Keratin, type II cytoskeletal 8	1.94358	0.26675	< 0.01
utu01h02	Cytochrome oxidase subunit III-3	1.7593	0.504025	< 0.01
utu02b08	High mobility group protein 2	-1.80845	0.474038	< 0.01
utu04g05	40S ribosomal protein S9-3	-0.607303	1.75972	< 0.01
CA358548	Microsomal glutathione S-transferase 3	1.55708	0.0501432	< 0.01
CA364112	N-acetylmuramoyl-L-alanine amidase	1.46308	0.0328488	< 0.01
