# Supplementary material for: Divergent responses to peptidoglycans derived from different E. coli serotypes influence inflammatory outcome in trout, Oncorhynchus mykiss, macrophages
Source: BMC Genomics. 2011 Jan 14;12:34. doi: 10.1186/1471-2164-12-34 (PMC3087353; doi:10.1186/1471-2164-12-34)
Supplement: Additional file 5 — Description of PGN (O111;B4) regulated transcripts/genes over the control (all cDNAs on the array) at late stage (12 h). xls [file 1471-2164-12-34-S5.XLS]

## Sheet: 12h_B4
Additional file 5
PGN:B4 12 hrs
Clone ID	Clone Name	Mean (FC)	SD	p
CA341808	Tax1 binding protein 1	1.85913	0.750639	< 0.01
CA342707	Unknown-272	4.70154	2.59445	< 0.01
CA343700	CXC chemokine receptor transcript variant B	1.81702	0.369252	< 0.01
CA348284	CCAAT/enhancer binding protein beta	3.38516	1.95032	< 0.01
CA350038	Transposase-18	2.78009	1.72303	< 0.01
CA351435	Selenoprotein T-3	8.21313	6.05758	< 0.01
CA351440	TNF decoy receptor	152.088	230.983	< 0.01
CA351516	Reverse transcriptase-like-2	3.93968	2.64112	< 0.01
CA352451	Transposase-21	3.64607	2.08622	< 0.01
CA352474	Prostaglandin endoperoxide synthase-2	5.10539	3.04165	< 0.01
CA352760	Toll-interacting protein	3.89697	1.52269	< 0.01
CA352804	Transposase-23	6.82519	6.24675	< 0.01
CA354559	CD2 antigen cytoplasmic tail-binding protein 2	-1.65946	0.301581	< 0.01
CA355516	Transposase-26	3.84314	2.19881	< 0.01
CA356429	NACHT-, LRR- and PYD-containing protein 2	4.09644	2.57714	< 0.01
CA356454	Guanine nucleotide exchange factor	1.69316	0.540653	< 0.01
CA356744	Apoptosis regulatory protein Siva	1.56124	0.293861	< 0.01
CA357014	Myeloid differentiation primary response	5.3771	5.66301	< 0.01
CA357261	Cathepsin F	1.80704	0.748392	< 0.01
CA358202	Drebrin-like protein	3.99392	1.62201	< 0.01
CA361151	Annexin A1-2	1.32487	0.191454	< 0.01
CA361415	C-Jun protein	2.16454	0.548344	< 0.01
CA363064	C166_BRARE CD166 antigen homolog	3.06267	1.47705	< 0.01
CA366403	Heat shock 27 kDa protein-1	1.89063	0.229877	< 0.01
CA367667	FYVE finger-containing phosphoinositide kinase	3.06234	1.69082	< 0.01
CA368283	MAPK/ERK kinase kinase 1-2	1.87336	0.456931	< 0.01
CA369722	Peptidyl-prolyl cis-trans isomerase 9	2.8515	1.35304	< 0.01
CA369896	Interferon regulatory factor 4-1	2.22947	1.0922	< 0.01
CA371199	Lymphoid translocation protein 1	2.30599	0.898142	< 0.01
CA371267	Transcription factor jun-B-2	3.98822	1.41849	< 0.01
CA371454	Vitellogenin-2	2.86322	1.17119	< 0.01
CA371809	Suppressor of initiator codon mutations, related sequence 1	2.74626	1.9808	< 0.01
CA375694	Phosphotyrosine independent ligand for the Lck SH2 domain p62	3.25995	1.51699	< 0.01
CA376213	TNF receptor associated factor 1	7.89238	5.69327	< 0.01
CA378399	Tumor necrosis factor receptor associated factor 2	15.1173	13.2913	< 0.01
CA380133	Complement factor MASP-3	3.84086	2.9465	< 0.01
CA381045	Aminolevulinate, delta-, synthetase 1-2	5.81263	4.07515	< 0.01
CA381085	Mitogen-activated protein kinase 9-2	5.78452	3.72718	< 0.01
CA384134	G1/S-specific cyclin D2	-1.62247	0.446427	< 0.01
ENH2_H01	Beta-2-microglobulin-2	-1.91365	0.576747	< 0.01
est01d09	Selenoprotein T-1	-2.19657	0.582646	< 0.01
est01g07	Proteasome activator complex subunit 2	-2.56405	0.406704	< 0.01
est02a09	Gap junction alpha-3 protein	-1.73399	0.568883	< 0.01
est02a11	Ig kappa chain V-IV region B17-2	-2.80006	0.593476	< 0.01
est04a08	Ras-related C3 botulinum toxin substrate 2	-2.98866	1.42875	< 0.01
EST1-3A_C12	Coronin-1C	-1.63591	0.100993	< 0.01
EXOB1_A05	Ribosomal protein L6-1	2.27032	0.544371	< 0.01
EXOB2_F12	60S ribosomal protein L7a-1	-1.62416	0.315643	< 0.01
EXOB2_G11	Stanniocalcin-1	2.35846	1.11395	< 0.01
EXOB2_H04	Unknown-101	3.34656	1.45549	< 0.01
EXOB3_A01	Unknown-103	1.50406	2.77108	< 0.01
EXOB3_A11	Unknown-107	0.49928	2.01217	< 0.01
EXOB3_C04	Glyceraldehyde-3-phosphate dehydrogenase-1	-1.87432	0.609498	< 0.01
EXOB3_E08	Unknown-116	-2.16583	1.05841	< 0.01
EXOB3_E11	Unknown-118	-2.007	0.683381	< 0.01
EXOB3_F12	Unknown-121	-1.77003	0.428613	< 0.01
EXOB4_D10	Prosaposin	-1.8156	0.510459	< 0.01
EXOB4_E04	Elongation factor 1-beta	-1.8742	0.333294	< 0.01
Hete0002_E10	40S ribosomal protein S8	-2.0226	0.872814	< 0.01
HK0001_H12	Unknown-162	0.99423	3.03909	< 0.01
HK0002_D08	Unknown-173	2.44265	1.06747	< 0.01
HKT0001_C09	Malate dehydrogenase, mitochondrial-1	-0.64476	1.73439	< 0.01
HST0001_C02	Alpha-globin I-1	-3.69203	1.61574	< 0.01
HST0001_D04	Alpha-globin I-2	-4.23374	1.88199	< 0.01
utu03b02	Ribosomal protein L6-2	-1.88511	0.507817	< 0.01
CA352578	Prostaglandine D synthase	7.90872	6.09069	< 0.01
CA364112	N-acetylmuramoyl-L-alanine amidase	1.46206	0.169932	< 0.01
