# Supplementary material for: Divergent responses to peptidoglycans derived from different E. coli serotypes influence inflammatory outcome in trout, Oncorhynchus mykiss, macrophages
Source: BMC Genomics. 2011 Jan 14;12:34. doi: 10.1186/1471-2164-12-34 (PMC3087353; doi:10.1186/1471-2164-12-34)
Supplement: Additional file 6 — Description of PGN (K12) regulated transcripts/genes over the control (all cDNAs on the array) at early stage (1 h). [file 1471-2164-12-34-S6.XLS]

## Sheet: K12_1h
Additional file 7
PGN:K12 1 hrs
Clone ID	Clone Name	Mean (FC)	SD	p
EST1-3A_F10	14-3-3 B1-like	2.35858	1.34152	< 0.01
utu03f12	26S proteasome non-ATPase regulatory subunit 14	-1.64289	0.17256	< 0.01
Hete0002_H07	40S ribosomal protein S10	-1.51888	0.534335	< 0.01
Hete0002_A06	40S ribosomal protein S11	-1.48098	0.47132	< 0.01
HK0001_A12	40S ribosomal protein S2	1.61852	0.337797	< 0.01
utu04g05	40S ribosomal protein S9-3	-1.42782	0.316845	< 0.01
EXOB2_C03	60S ribosomal protein L10-1	2.1672	0.964438	< 0.01
EXOB3_E04	60S ribosomal protein L4	2.06745	0.243353	< 0.01
KVkm2_D08	60S ribosomal protein L14	-1.77298	0.911075	< 0.01
HK0001_H03	60S ribosomal protein L18a	1.36341	0.173966	< 0.01
utu04c03	60S ribosomal protein L26	-1.41073	0.275787	< 0.01
EXOB3_G05	Actin, cytoplasmic 2	2.37988	0.553342	< 0.01
EST1-3A_H05	Adenosine deaminase 3	2.30175	1.0314	< 0.01
CA383795	Allograft inflammatory factor-1	1.86757	0.851014	< 0.01
EXOB4_H06	Alpha-globin 1-3	-2.36822	1.24144	< 0.01
CA364941	Annexin A1-1	9.81453	9.42022	< 0.01
CA361151	Annexin A1-2	5.16067	3.15048	< 0.01
utu02e04	ATP synthase coupling factor 6, mitochondrial precursor	2.37463	1.68043	< 0.01
CA344745	B-cell receptor CD22-1	1.56707	0.242464	< 0.01
CA370661	Barrier-to-autointegration factor	2.09875	0.923196	< 0.01
CA367787	Bax inhibitor-1	1.34519	0.137052	< 0.01
EXOB1_B04	Beta actin-1	4.23672	3.29901	< 0.01
EXOB4_D02	Beta actin-2	2.51612	0.856142	< 0.01
ENH2_F09	Beta-2-microglobulin-1	-1.8613	0.952986	< 0.01
ENH2_H01	Beta-2-microglobulin-2	-1.85741	0.949585	< 0.01
Hete0002_C05	Calmodulin-2	1.47249	0.218576	< 0.01
CA344488	Cathepsin B-2	2.56303	2.03964	< 0.01
EXOB3_B01	Cathepsin C-3	2.76416	2.29774	< 0.01
CA347041	Cathepsin D-1	3.2236	2.84149	< 0.01
CA365458	Cathepsin D-2	3.70295	3.63131	< 0.01
CA370300	CD2 binding protein 1-1	2.8719	1.14043	< 0.01
CA365039	CD63	1.19578	0.0683904	< 0.01
CA369653	Cellular nucleic acid binding protein	1.72978	0.449238	< 0.01
CA374193	Chemokine receptor CXCR4	-1.78441	0.436378	< 0.01
HK0001_D10	Coagulation factor X precursor	1.36066	0.140642	< 0.01
EXOB2_C01	Cofilin, muscle isoform	2.33947	1.22702	< 0.01
CA362419	Complement component C6	-1.54802	0.419749	< 0.01
CA383775	Complement receptor 1-1	2.29012	0.649378	< 0.01
CA363481	Cornichon homolog	1.91309	0.521565	< 0.01
est01e06	Cyclophilin-2	1.38957	0.0160935	< 0.01
CA362758	Cyclophilin-3	-1.67377	0.687038	< 0.01
EST1-3A_H07	Cytochrome b-1	0.47877	1.4668	< 0.01
CA373525	Cytochrome B-245 heavy chain-2	2.44096	0.771988	< 0.01
CA373539	Cytochrome b-245 light chain	1.75753	0.286224	< 0.01
HKT0001_H05	Cytochrome b-3	1.4866	0.191784	< 0.01
est02g11	Cytochrome c oxidase subunit I-1	1.53801	0.484089	< 0.01
EXOB2_G09	Cytochrome c oxidase subunit I-2	1.4421	0.57339	< 0.01
est02f05	Cytochrome c oxidase subunit III-4	1.2709	0.108573	< 0.01
est03a08	Cytochrome c-1	-2.06276	0.943735	< 0.01
utu01g04	Cytochrome oxidase subunit III-2	1.24772	0.138255	< 0.01
utu01h02	Cytochrome oxidase subunit III-3	1.31427	0.177787	< 0.01
CA351746	Cytokine receptor common gamma chain	1.72314	0.53036	< 0.01
EXOB2_B11	D-dopachrome tautomerase	2.5829	0.978639	< 0.01
EXOB1_D11	Dynein light chain 2, cytoplasmic	-1.61955	0.409134	< 0.01
EXOB2_D07	Ependymin related protein-1	2.31335	0.136023	< 0.01
est03d06	Eukaryotic translation initiation factor 2 subunit 2	1.3275	0.148683	< 0.01
est03f04	F-box/WD-repeat protein 11	-1.72318	0.30283	< 0.01
EXOB3_G08	Fatty acid-binding protein-1	3.5037	2.49973	< 0.01
CA348053	Ferritin H-3	2.07395	0.219436	< 0.01
est04c05	Ferritin heavy chain-1	-1.3007	0.268449	< 0.01
CA382877	Fibronectin receptor beta	11.6372	11.2673	< 0.01
CA384134	G1/S-specific cyclin D2	-3.12939	1.99407	< 0.01
CA379576	Galectin like 2	2.03962	0.784613	< 0.01
EXOB4_G02	Galectin-9 (VHSV-induced protein)-2	1.93139	0.531605	< 0.01
CA362806	Gamma-interferon inducible lysosomal thiol reductase	1.63298	0.198403	< 0.01
EXOB3_H05	Glucose-6-phosphate isomerase-2	1.53623	0.28079	< 0.01
est04e05	Glutathione peroxidase-gastrointestinal	-0.591893	1.57337	< 0.01
CA352456	Glutathione reductase, mitochondrial-2	1.97749	0.752955	< 0.01
EST1-3A_D08	Growth arrest and DNA-damage-inducible protein alpha-2	1.77803	0.119951	< 0.01
CA351992	Heat shock 27 kDa protein-1	2.80698	0.81411	< 0.01
CA366403	Heat shock 70 kDa protein 1	3.0175	1.40341	< 0.01
EST1-3A_F05	Heat shock 70kDa protein 8	2.87	1.0162	< 0.01
HK0002_B07	Hemoglobin alpha chain	4.18463	1.75249	< 0.01
EXOB3_D08	Histone H33-2	-2.05766	1.47747	< 0.01
CA366564	Huntingtin	4.71214	0.912048	< 0.01
EXOB3_B02	Hyperosmotic protein 21	-2.06462	1.0518	< 0.01
EXOB1_B02	Hypothetical-fish 34	2.9565	1.84663	< 0.01
est04c09	Hypothetical-fish 41	-1.6883	0.572393	< 0.01
EST1-3A_B03	Hypothetical-fish 44	2.25748	0.36892	< 0.01
Hete0002_E02	Hypothetical-fish 8	-3.08645	2.5044	< 0.01
EXOB4_E09	Hypoxanthine-guanine phosphoribosyltransferase	-2.0092	0.994817	< 0.01
CA342430	Ig kappa chain V-III region VG	-2.2998	1.14167	< 0.01
est02a11	Ig kappa chain V-IV region B17-2	-5.94292	10.7204	< 0.01
CA363438	Interferon-induced protein 44-3	3.1478	1.66626	< 0.01
utu01g10	Keratin, type II cytoskeletal 8	0.17798	2.63824	< 0.01
CA349380	LPS binding protein	3.38135	2.53625	< 0.01
CA373759	Lymphocyte antigen 75	2.03031	0.894329	< 0.01
CA369420	Lymphocyte pore forming protein	5.85892	5.7651	< 0.01
CA369597	Lysosomal acid lipase/cholesteryl ester hydrolase	4.12794	2.48641	< 0.01
CA370329	Lysozyme C precursor	-4.00019	2.8878	< 0.01
EXOB4_A08	Lysozyme g-3	-2.67969	0.453995	< 0.01
est04e08	Malate dehydrogenase, cytoplasmic	2.10544	0.643394	< 0.01
CA368189	MAPK/ERK kinase kinase 6	-1.57168	0.409525	< 0.01
CA342769	Matrix metalloproteinase 9-1	0.891863	2.2818	< 0.01
EXOB1_A03	Metallothionein A	-4.39741	1.08486	< 0.01
CA359170	Metallothionein B	-3.22263	1.30323	< 0.01
Hete0002_A07	Metallothionein-IL	-4.72132	1.70911	< 0.01
EXOB3_F09	MHC class I heavy chain-1	1.62067	0.337764	< 0.01
CA379977	MHC class II alpha chain	-2.7606	0.944073	< 0.01
HKT0001_H03	Microtubule-associated protein RP/EB	-2.00603	0.727898	< 0.01
CA376758	Mitogen-activated protein kinase 6	1.68595	0.283631	< 0.01
HK0002_G11	NAD(P)H menadione oxidoreductase 1, dioxin-inducible	-2.03793	0.91454	< 0.01
CA369440	NADH dehydrogenase subunit 2	2.20336	1.70408	< 0.01
CA343143	NF-kappaB inhibitor alpha-1	4.56008	4.28287	< 0.01
est02c08	Nicotinamide riboside kinase 2	1.66843	0.34819	< 0.01
est02h09	Nuclease sensitive element binding protein 1-2	1.89695	0.492202	< 0.01
EXOB3_F10	Peroxiredoxin 1-2	-1.48826	0.33629	< 0.01
est02b08	PEST-containing nuclear protein	-1.60068	0.382578	< 0.01
est02b02	Phospholipid hydroperoxide glutathione peroxidase B	1.7928	0.363543	< 0.01
CA369101	Phosphotyrosine independent ligand for the Lck SH2 domain p62	1.69346	0.389764	< 0.01
CA375694	Polyposis locus protein 1	1.39373	0.314118	< 0.01
est04f01	Ras activator RasGRP	1.7959	0.672411	< 0.01
CA350333	Receptor-interacting serine/threonine-protein kinase 2	2.85367	2.15593	< 0.01
CA356686	Regulator of G-protein signaling 1-2	1.47367	0.231593	< 0.01
CA361101	Reverse transcriptase-like-2	2.4149	1.73394	< 0.01
CA342656	Ribosomal protein L36a-like-2	-1.49394	0.435119	< 0.01
CA346623	Selenium-binding protein 1	4.14087	2.31554	< 0.01
CA383435	Semaphorin 7A	2.68321	0.150289	< 0.01
EXOB2_H02	Serine/arginine repetitive matrix 1	2.00449	0.39911	< 0.01
HKT0001_E06	Stomatin	1.3411	0.137391	< 0.01
EXOB2_B04	Syntenin 1	1.86044	0.256391	< 0.01
EXOB1_G12	Thioredoxin	-6.56158	3.72208	< 0.01
est01e02	Thymosin beta-4-1	3.2824	1.43468	< 0.01
HK0003_A03	Thymosin beta-4-2	-1.51792	0.283132	< 0.01
est03f08	Transaldolase	2.57135	1.26236	< 0.01
CA356055	Transposase -63	-3.08612	2.317	< 0.01
CA347787	Transposase-15	-4.00449	3.40829	< 0.01
CA352804	Transposase-23	1.73151	0.568176	< 0.01
Hete0002_E09	Transposase-56	-2.51557	1.82366	< 0.01
EXOB4_E01	Transposase-58	1.4144	0.170032	< 0.01
est02f04	Tubulin alpha-3 chain	2.11856	0.879579	< 0.01
HST0001_B05	Tumor differentially expressed protein 1	1.58478	0.357489	< 0.01
HK0001_D01	Ubiquitin	3.39824	2.94172	< 0.01
EXOB3_A10	Unknown-106	1.7372	0.0221064	< 0.01
EXOB3_B12	Unknown-109	0.07007	3.27573	< 0.01
EXOB3_F12	Unknown-121	0.581867	1.6206	< 0.01
EXOB4_H05	Unknown-133	0.25799	2.82569	< 0.01
HK0002_H09	Unknown-181	-2.35925	0.941472	< 0.01
HK0003_G05	Unknown-201	-0.488683	1.55284	< 0.01
HK0003_G10	Unknown-202	0.62039	1.83082	< 0.01
HKT0001_E01	Unknown-207	1.33984	0.0660032	< 0.01
KVkm2_F01	Unknown-224	2.52932	0.0670155	< 0.01
utu01f03	Unknown-238	-1.3171	2.96041	< 0.01
utu04d10	Unknown-268	0.603693	1.73365	< 0.01
est03d11	Unknown-42	2.62572	8.20723	< 0.01
ENH2_H06	Unknown-5	-1.5301	2.74925	< 0.01
EST1-3A_B08	Unknown-67	-1.23858	2.11453	< 0.01
EXOB1_C02	Unknown-83	2.18234	0.549947	< 0.01
CA374472	X-linked interleukin-1 receptor accessory 2	1.92211	0.510197	< 0.01
CA358621	Microsomal glutathione S-transferase 3	-1.61237	0.153162	< 0.01
CA346166	Arachidonate 5-lipoxygenase-1	-3.35315	0.373573	< 0.01
