# Supplementary material for: Divergent responses to peptidoglycans derived from different E. coli serotypes influence inflammatory outcome in trout, Oncorhynchus mykiss, macrophages
Source: BMC Genomics. 2011 Jan 14;12:34. doi: 10.1186/1471-2164-12-34 (PMC3087353; doi:10.1186/1471-2164-12-34)
Supplement: Additional file 7 — Description of PGN (K12) regulated transcripts/genes over the control (all cDNAs on the array) at median stage (6 h). [file 1471-2164-12-34-S7.XLS]

## Sheet: K12_6h
Additional file 8
PGN:K12 6 hrs
Clone ID	Clone Name	Mean (FC)	SD	p
CA342656	Reverse transcriptase-like-1	-2.65973	0.605981	< 0.01
CA343473	C3a anaphylatoxin chemotactic receptor	2.34709	0.356809	< 0.01
CA346079	Transposase-48	-2.27379	0.64239	< 0.01
CA348053	Ferritin H-3	-8.86015	3.20735	< 0.01
CA348284	CCAAT/enhancer binding protein beta	7.02171	2.596	< 0.01
CA348983	Cathepsin Y	-2.3178	0.889714	< 0.01
CA351516	Reverse transcriptase-like-2	-3.26696	0.967663	< 0.01
CA359170	Metallothionein B	-3.81333	1.05567	< 0.01
CA361754	Glutathione S-transferase theta 1	2.374	1.61963	< 0.01
CA367787	Bax inhibitor-1	1.95809	0.617515	< 0.01
CA368203	Transposase-55	-3.43302	0.450244	< 0.01
CA376213	TNF receptor associated factor 1	4.55186	4.12274	< 0.01
CA376758	s	2.11175	0.535751	< 0.01
CA379977	MHC class II alpha chain	3.84157	1.12019	< 0.01
CA381226	ATF-like basic leucine zipper transcriptional factor B-ATF	-4.0026	3.3185	< 0.01
CA381566	Programmed cell death protein 6	-1.87297	0.405041	< 0.01
CA384134	G1/S-specific cyclin D2	-3.6328	1.44274	< 0.01
CA385270	Granulins	2.71783	1.26061	< 0.01
CA386429	Calcium homeostasis endoplasmic reticulum protein	-3.83005	3.88517	< 0.01
ENH2_H06	Unknown-5	-1.76096	0.112072	< 0.01
est03f07	Transposase-4	-2.15541	1.15787	< 0.01
est04c01	ARP2/3 complex 34 kDa subunit	3.63184	3.97971	< 0.01
EST1-3A_B08	Unknown-67	-2.09386	0.452306	< 0.01
EST1-3A_D08	Glyceraldehyde-3-phosphate dehydrogenase-6	-3.5997	2.96443	< 0.01
EXOB1_A07	Unknown-79	-1.96122	0.664272	< 0.01
EXOB1_C02	Unknown-83	2.08651	0.329509	< 0.01
EXOB1_F02	Transcription regulator protein BACH1	-3.99939	3.46018	< 0.01
EXOB1_G12	Thioredoxin	-8.14407	4.42992	< 0.01
EXOB2_D07	Ependymin related protein-1	3.58563	3.30828	< 0.01
EXOB3_C04	Glyceraldehyde-3-phosphate dehydrogenase-1	-2.43708	1.21442	< 0.01
EXOB3_E04	60S ribosomal protein L14	-1.53078	0.243862	< 0.01
EXOB3_G05	Actin, cytoplasmic 2	1.60743	0.161547	< 0.01
EXOB4_E04	Elongation factor 1-beta	-1.52622	0.388896	< 0.01
Hete0002_B09	Unknown-136	-2.74669	1.19701	< 0.01
Hete0002_E09	Transposase-56	-4.45334	2.25347	< 0.01
HST0001_D08	Beta-globin	2.51537	0.795972	< 0.01
utu01d02	Unknown-235	2.58315	1.10221	< 0.01
CA358621	Microsomal glutathione S-transferase 3	-1.41747	0.156236	< 0.01
