# Supplementary material for: Divergent responses to peptidoglycans derived from different E. coli serotypes influence inflammatory outcome in trout, Oncorhynchus mykiss, macrophages
Source: BMC Genomics. 2011 Jan 14;12:34. doi: 10.1186/1471-2164-12-34 (PMC3087353; doi:10.1186/1471-2164-12-34)
Supplement: Additional file 8 — Description of PGN (K12) regulated transcripts/genes over the control (all cDNAs on the array) at late stage (12 h). [file 1471-2164-12-34-S8.XLS]

## Sheet: K12_12h
Additional file 8
PGN:K12 6 hrs
Clone ID	Clone Name	Mean (FC)	SD	p
CA342227	Protein tyrosine kinase 2 beta	1.15327	0.0417625	< 0.01
CA342656	Reverse transcriptase-like-1	1.42485	0.511628	< 0.01
CA343389	Oxidoreductase UCPA	1.41494	0.267676	< 0.01
CA344201	Peroxisomal targeting signal 2 receptor	1.17712	0.0520794	< 0.01
CA344488	Cathepsin B-2	1.61995	0.687267	< 0.01
CA346016	MHC class I heavy chain-2	-1.56761	0.322782	< 0.01
CA347041	Cathepsin D-1	-1.12316	0.023817	< 0.01
CA347141	Cathepsin B-1	1.78798	0.449784	< 0.01
CA347787	Transposase-15	-1.32911	0.273181	< 0.01
CA348053	Ferritin H-3	2.08473	0.503149	< 0.01
CA348743	Sphingosine 1-phosphate receptor Edg-3	1.37209	0.270749	< 0.01
CA349275	Macrophage capping protein	1.51575	0.248883	< 0.01
CA349364	Cathepsin K-2	1.41307	0.494786	< 0.01
CA349380	LPS binding protein	1.53205	0.556271	< 0.01
CA349577	Tyrosine-protein kinase FRK	1.72403	0.455647	< 0.01
CA350804	Unknown-277	1.14871	0.0510002	< 0.01
CA352381	Protein kinase C, alpha type	1.34499	0.132815	< 0.01
CA352456	Glutathione reductase, mitochondrial-2	-2.18121	1.04446	< 0.01
CA352526	Transposase-22	-1.32024	0.21012	< 0.01
CA354612	Cathepsin C-1	1.53575	0.495654	< 0.01
CA355065	Tapasin-1	-0.504593	1.45954	< 0.01
CA355527	Adenosine kinase 2	-1.76717	0.305311	< 0.01
CA356752	Transposase-27	-1.32209	0.292315	< 0.01
CA357173	Peptidyl-prolyl cis-trans isomerase 2-2	-1.22589	0.161402	< 0.01
CA357749	Transposase-30	-1.3832	0.356239	< 0.01
CA358266	T-cell, immune regulator 1, isoform a	1.27798	0.197595	< 0.01
CA358887	FRG1 protein	1.4221	0.32372	< 0.01
CA358990	B-cell lymphoma 6 protein-2	-2.01409	1.17711	< 0.01
CA358998	Cysteine-rich protein 1	1.36661	0.152382	< 0.01
CA359144	Aldehyde dehydrogenase 1A2	-3.07335	1.67985	< 0.01
CA359170	Metallothionein B	1.36987	0.248203	< 0.01
CA360163	Tyrosine-protein kinase SYK	-1.97081	1.38774	< 0.01
CA361817	Transposase-36	-1.40851	0.291262	< 0.01
CA363120	Heme oxygenase-2	3.14962	1.2233	< 0.01
CA363438	Interferon-induced protein 44-3	1.97391	1.01274	< 0.01
CA363944	Nuclear factor NF-kappa-B	1.35099	0.138733	< 0.01
CA364325	Peroxiredoxin 6	1.24768	0.142681	< 0.01
CA364941	Annexin A1-1	1.36867	0.311139	< 0.01
CA365162	Transposase-43	-1.20358	0.0528352	< 0.01
CA365876	Aminolevulinate, delta-, synthetase 1-2	-3.00556	1.83069	< 0.01
CA366512	Alcohol dehydrogenase [NADP+]	1.26716	0.0419419	< 0.01
CA366564	Huntingtin	-1.35631	0.161548	< 0.01
CA367619	Programmed cell death protein 8, mitochondrial precursor	1.30173	0.284328	< 0.01
CA368189	MAPK/ERK kinase kinase 6	-1.15776	0.0570205	< 0.01
CA368203	Transposase-55	-1.37871	0.40699	< 0.01
CA368961	78 kDa glucose-regulated protein precursor	-3.43478	2.19665	< 0.01
CA369000	Glutathione peroxidase 1	1.41824	0.196892	< 0.01
CA369597	Lysosomal acid lipase/cholesteryl ester hydrolase	1.33709	0.252598	< 0.01
CA369915	Transposase-46	-1.3437	0.243879	< 0.01
CA370333	Melanoma derived growth regulatory protein	1.50905	0.606213	< 0.01
CA370339	Nucleophosmin 1	-1.71469	0.437283	< 0.01
CA371363	Glucose-6-phosphate isomerase-1	2.3595	1.69257	< 0.01
CA371933	Adenosine deaminase 2	1.70373	0.23676	< 0.01
CA372588	Inhibitor of apoptosis protein 2	1.1923	0.0204101	< 0.01
CA372952	Survival of motor neuron-related splicing factor 30	1.25921	0.218979	< 0.01
CA373525	Cytochrome B-245 heavy chain-2	1.41478	0.263178	< 0.01
CA373890	Heat shock protein HSP 90-beta-1	-1.68847	0.360269	< 0.01
CA374030	Peroxiredoxin 5, mitochondrial	1.3365	0.0801766	< 0.01
CA376813	CC chemokine SCYA110-1	1.23511	0.0949575	< 0.01
CA377672	Defender against cell death 1	0.40068	1.63304	< 0.01
CA378908	Early growth response protein 2	-1.00959	2.20219	< 0.01
CA379787	Cyclin G1	1.54515	0.392284	< 0.01
CA380218	Macrophage migration inhibitory factor	1.64263	0.28751	< 0.01
CA380457	Aminopeptidase N	1.82563	0.74302	< 0.01
CA381440	Double-stranded RNA-specific adenosine deaminase	0.524793	1.43619	< 0.01
CA382425	B-cell translocation gene 1-2	0.713613	1.77249	< 0.01
CA382570	Mitogen-activated protein kinase 13	-0.584437	1.57318	< 0.01
CA383089	Neutrophil cytosol factor 2	-1.79587	0.998385	< 0.01
CA383435	Semaphorin 7A	1.37801	0.137947	< 0.01
CA383795	Allograft inflammatory factor-1	2.1446	1.61605	< 0.01
CA385270	Granulins	1.7074	0.447057	< 0.01
CA387837	Nucleolar protein NAP57	-1.20757	0.0235736	< 0.01
ENH2_C01	Hypothetical-fish 28	1.71687	0.203005	< 0.01
ENH2_C04	Cytochrome oxidase subunit III-1	1.28159	0.075057	< 0.01
ENH2_F03	Cathepsin K-1	0.548727	1.56567	< 0.01
ENH2_H01	Beta-2-microglobulin-2	-1.45524	0.574854	< 0.01
ENH2_H02	Peroxiredoxin 1-1	0.323067	1.44647	< 0.01
ENH2_H06	Unknown-5	-1.58354	0.373449	< 0.01
est01b09	Tolloid-like 2 protein (nephrosin)	7.72448	7.85997	< 0.01
est01c04	Unknown-11	4.57336	3.14524	< 0.01
est01e06	Coronin-1B	2.78664	1.07456	< 0.01
est01f03	Deltex protein 1	0.446573	1.92026	< 0.01
est01h03	Galectin-3 binding protein	-0.41465	1.82053	< 0.01
est02b11	Pol polyprotein	-1.79849	0.445191	< 0.01
est02c08	Nicotinamide riboside kinase 2	-1.41366	0.276135	< 0.01
est02e04	Membrane associated progesterone receptor component 2	-0.96487	1.93444	< 0.01
est03a03	RER1 protein	-1.32458	0.0492903	< 0.01
est03b03	Cathepsin C-2	1.65886	0.54548	< 0.01
est03b11	Acidic leucine-rich nuclear phosphoprotein 32 A-1	1.31656	0.131028	< 0.01
est03c04	Matrix metalloproteinase-9	-4.67191	1.76896	< 0.01
est03c05	Unknown-37	-3.89914	1.45722	< 0.01
est03c11	Unknown-38	-1.884	0.0617271	< 0.01
est03d11	Unknown-42	2.34033	1.17339	< 0.01
est03e05	Hypothetical protein LOC122618	1.86399	0.266481	< 0.01
est03f08	Transaldolase	-1.41555	0.27818	< 0.01
est03f09	NADH-ubiquinone oxidoreductase 49 kDa subunit, mitochondrial precursor	-0.481233	1.43852	< 0.01
est03h05	Acidic leucine-rich nuclear phosphoprotein 32 A-2	1.51169	0.24984	< 0.01
est04b01	Similar to rRNA (Vangl2)	1.62663	0.297299	< 0.01
est04b04	Cytokeratin 8	-1.25626	0.161623	< 0.01
est04b12	Leucine-rich repeats and calponin domain containing 4	-0.400787	1.4889	< 0.01
est04c05	Ferritin heavy chain-1	-0.374127	2.93549	< 0.01
est04c06	Unknown-54	1.31991	0.150381	< 0.01
est04c07	Ferritin heavy chain-2	-0.37374	3.01111	< 0.01
est04e04	MHC class 1b antigen	-1.61004	0.131903	< 0.01
est04e08	Malate dehydrogenase, cytoplasmic	0.484197	1.6981	< 0.01
EST1-3A_B03	Hypothetical-fish 44	3.07873	0.958025	< 0.01
EST1-3A_F05	Heat shock 70 kDa protein 1	-1.78662	0.631536	< 0.01
EST1-3A_F08	Heat shock protein HSP 90-beta-2	-1.70322	0.437087	< 0.01
EST1-3A_G02	NADH dehydrogenase subunit 2	1.18449	0.0672596	< 0.01
EST1-3A_H06	Transcription factor jun-B-1	-1.67184	0.414766	< 0.01
EST1-3A_H07	Cytochrome b-1	1.45318	0.495302	< 0.01
EXOB1_A07	Unknown-79	1.41546	0.321281	< 0.01
EXOB1_B02	Hypothetical-fish 34	1.33183	0.0916809	< 0.01
EXOB1_B09	Ribonucleoside-diphosphate reductase large subunit	-1.31344	0.121588	< 0.01
EXOB1_D11	Dynein light chain 2, cytoplasmic	1.36775	0.0639072	< 0.01
EXOB1_F01	60S ribosomal protein L35a-1	1.36468	0.344927	< 0.01
EXOB1_F02	Transcription regulator protein BACH1	-1.29048	0.256592	< 0.01
EXOB1_G12	Thioredoxin	-1.39659	2.24394	< 0.01
EXOB2_A01	MHC class II invariant chain-like protein 1	4.08004	3.94752	< 0.01
EXOB2_A06	Nucleolar protein Nop56-2	-1.66935	0.455886	< 0.01
EXOB2_A09	60S ribosomal protein L5-2	-1.41701	0.308996	< 0.01
EXOB2_C01	Cofilin, muscle isoform	0.06963	1.99103	< 0.01
EXOB2_D04	Xaa-Pro dipeptidase	-0.33906	1.64334	< 0.01
EXOB2_D05	Matrix metalloproteinase 9-2	-1.2703	6.80909	< 0.01
EXOB2_D09	GWSC6486	-0.558503	3.92716	< 0.01
EXOB2_D10	Unknown-96	-1.67656	3.67505	< 0.01
EXOB2_G02	Profilin-1	1.49734	0.194878	< 0.01
EXOB2_G09	Cytochrome c oxidase subunit I-2	-1.23512	0.0351953	< 0.01
EXOB2_G12	Tolloid-like protein (nephrosin)-2	6.82852	9.20565	< 0.01
EXOB2_H01	Unknown-100	7.92435	11.3935	< 0.01
EXOB2_H06	High affinity immunoglobulin epsilon receptor alpha	1.45617	0.316378	< 0.01
EXOB3_A01	Unknown-103	-1.26518	0.266836	< 0.01
EXOB3_A03	SEC13-related protein	1.24995	0.166457	< 0.01
EXOB3_A10	Unknown-106	-1.32772	0.111707	< 0.01
EXOB3_B12	Unknown-109	-1.58894	0.427039	< 0.01
EXOB3_C03	Unknown-110	1.20802	0.0427109	< 0.01
EXOB3_F07	Unknown-120	-0.493927	1.63856	< 0.01
EXOB3_F08	60S ribosomal protein L10-1	-0.553517	1.55112	< 0.01
EXOB3_G05	Actin, cytoplasmic 2	-0.34423	1.36065	< 0.01
EXOB3_G06	40S ribosomal protein S15-1	-0.756837	1.80702	< 0.01
EXOB3_G08	Fatty acid-binding protein-1	-1.34962	3.24026	< 0.01
EXOB3_G09	Ornithine decarboxylase antizyme-2	-1.28953	0.08211	< 0.01
EXOB3_H02	Unknown-123	1.24905	0.0896455	< 0.01
EXOB3_H04	Transposase-1	-1.36555	0.453017	< 0.01
EXOB3_H05	Glucose-6-phosphate isomerase-2	2.44232	2.08751	< 0.01
EXOB4_A08	Lysozyme g-3	1.56471	0.576211	< 0.01
EXOB4_B09	Macrophage receptor MARCO	0.367047	1.76079	< 0.01
EXOB4_C02	Unknown-127	0.790967	1.88977	< 0.01
EXOB4_D09	Hypothetical-fish 7	1.32002	0.118631	< 0.01
EXOB4_D12	Hpa repeat-1	-0.602383	1.58558	< 0.01
EXOB4_G09	Histone H14	1.82809	0.681844	< 0.01
EXOB4_H04	Fructose-1,6-bisphosphatase isozyme 2	1.59089	0.788188	< 0.01
EXOB4_H05	Unknown-133	-1.52548	0.342019	< 0.01
EXOB4_H07	Beta-galactosidase-related protein	1.13799	0.0631512	< 0.01
EXOB4_H08	Alanine-glyoxylate aminotransferase 1	1.15379	0.0915048	< 0.01
Hete0002_A07	Metallothionein-IL	0.712827	1.98104	< 0.01
Hete0002_C04	Peroxiredoxin 2	1.47441	0.304676	< 0.01
Hete0002_E02	Hypothetical-fish 8	1.29987	0.0891554	< 0.01
Hete0002_H06	Ribosomal protein S2	-1.36582	0.467788	< 0.01
Hete0002_H07	40S ribosomal protein S10	-0.52828	1.46245	< 0.01
HK0001_A05	Unknown-146	0.36898	1.37276	< 0.01
HK0001_B01	40S ribosomal protein S15-2	-1.3744	0.159972	< 0.01
HK0001_H05	Angiotensin I converting enzyme	1.1713	0.0461445	< 0.01
HK0002_B07	Heat shock 70kDa protein 8	-1.74678	0.492019	< 0.01
HK0002_B09	Transgelin	-1.50362	0.267168	< 0.01
HK0002_C02	Chromosome-associated kinesin KIF4A	1.23071	0.015962	< 0.01
HK0002_C03	Unknown-168	1.186	0.0425591	< 0.01
HK0002_C04	Apolipoprotein E-2	-0.47152	2.35821	< 0.01
HK0002_D07	Unknown-172	1.72121	0.669078	< 0.01
HK0002_G03	Histone H10	2.67574	0.848583	< 0.01
HK0002_G10	T-cell receptor alpha chain V region HPB-MLT precursor (Fragment)	1.13854	0.0966506	< 0.01
HK0002_G11	Myristoylated alanine-rich protein kinase C substrate	-1.59917	0.470211	< 0.01
HK0002_H04	Unknown-179	1.26096	0.0438967	< 0.01
HK0002_H09	Unknown-181	-0.516373	1.37777	< 0.01
HK0002_H11	Creatine kinase, B chain	-0.38747	2.71787	< 0.01
HK0003_C03	Unknown-189	1.19311	0.009505	< 0.01
HK0003_C08	Parvalbumin alpha-2	1.17443	0.0498291	< 0.01
HK0003_C10	Over-expressed breast tumor protein-like	1.24472	0.196632	< 0.01
HK0003_F07	Unknown-198	1.14921	0.061824	< 0.01
HK0003_F10	Unknown-200	1.21927	0.0647126	< 0.01
HK0003_H02	Cathepsin L2	1.21669	0.0948161	< 0.01
HKT0001_A08	Antifreeze protein LS-12	1.17822	0.0596786	< 0.01
HKT0001_H05	Cytochrome b-3	1.34667	0.212376	< 0.01
KVkm2_F01	Unknown-224	-1.33401	0.150587	< 0.01
KVkm2_H10	Unknown-227	2.43095	1.31619	< 0.01
utu01c03	Unknown-232	1.20302	0.0622627	< 0.01
utu01e12	Zinc finger protein 228	1.17351	0.0117492	< 0.01
utu01f04	Actin, alpha skeletal 2	1.42276	0.0578189	< 0.01
utu01g04	Cytochrome oxidase subunit III-2	1.4587	0.063716	< 0.01
utu01g11	Actin, alpha skeletal 3	1.35502	0.0245735	< 0.01
utu01h02	Cytochrome oxidase subunit III-3	1.40184	0.155443	< 0.01
utu02a08	Ubiquitin and ribosomal protein S27a-2	-1.21339	0.114762	< 0.01
utu02a12	Brain protein 44-like protein	1.56772	0.17554	< 0.01
utu03b10	Beta enolase-3	-1.3025	0.123334	< 0.01
utu03f12	26S proteasome non-ATPase regulatory subunit 14	-1.24633	0.183569	< 0.01
utu03g02	Heat shock cognate 70 kDa	-1.47564	0.319165	< 0.01
utu04c03	60S ribosomal protein L4	-1.49544	0.293413	< 0.01
