# Supplementary material for: Divergent responses to peptidoglycans derived from different E. coli serotypes influence inflammatory outcome in trout, Oncorhynchus mykiss, macrophages
Source: BMC Genomics. 2011 Jan 14;12:34. doi: 10.1186/1471-2164-12-34 (PMC3087353; doi:10.1186/1471-2164-12-34)
Supplement: Additional file 9 — Quantitative summary of transcripts/genes differentially expressed over the control in both treatment and stages. [file 1471-2164-12-34-S9.XLS]

## Sheet: Quantitative summary
Additional file 9. Quantitative summary of transcripts/genes differentially expressed over the control in both treatment and stages
Number of genes
PGN	Early	Median	Late	Total
PGN:B4	69	130	86	285
PGN:K12	173	64	219	456
Interaction	28	27	23	78
Number of genes < 2
PGN	Early	Median	Late	Total
PGN:B4	51	94	72	217
PGN:K12	134	33	23	190
Interaction	21	19	11	51
Porcent of genes < 2
PGN	Early	Median	Late	Total
PGN:B4	73.913	72.3077	83.7209	76.1404
PGN:K12	77.4566	51.5625	10.5023	41.6667
Interaction	75	70.3704	47.8261	65.3846
