# Supplementary material for: Divergent responses to peptidoglycans derived from different E. coli serotypes influence inflammatory outcome in trout, Oncorhynchus mykiss, macrophages
Source: BMC Genomics. 2011 Jan 14;12:34. doi: 10.1186/1471-2164-12-34 (PMC3087353; doi:10.1186/1471-2164-12-34)
Supplement: Additional file 11 — Summary of ANCOVA analysis for common slope of regression and adjusted means examining differences in intensity and magnitude of the transcriptomic response at different times (1, 6 and 12 h; n = 68) [file 1471-2164-12-34-S11.XLS]

## Sheet: Summary ANCOVA
Additional file 11. Summary of ANCOVA analysis
ANCOVA up reguated
Common slope	Mean square	DF	F	p
Treatment (PGNs)	0.134	1	0.044	0.834
Time stage	3.27	2	1.076	0.347
Magnitude	21.521	1	7.081	< 0,05
Treatment* time stage * magnitude	3.579	5	1.178	0.330
Error	3.039	62
Adjusted means
Treatment (PGNs)	64.945	1	27.124	< 0,05
Time stage	6.209	2	2.07	0.134
Covariable (magnitude)	6.31	1	2.104	0.152
Error	2.999	65
ANCOVA down reguated
Common slope	Mean square	DF	F	p
Treatment (PGNs)	0.007	1	0.004	0.947
Time stage	0.197	2	0.117	0.89
Magnitude	34.302	1	20.305	< 0,05
Treatment* time stage * magnitude	3.891	5	2.303	0.055
Error	3.039	62
Adjusted means
Treatment (PGNs)	70.527	1	37.124	< 0,05
Time stage	1.781	2	0.937	0.397
Covariable (magnitude)	20.702	1	10.897	< 0,05
Error	2.999	65
