# Supplementary material for: Divergent responses to peptidoglycans derived from different E. coli serotypes influence inflammatory outcome in trout, Oncorhynchus mykiss, macrophages
Source: BMC Genomics. 2011 Jan 14;12:34. doi: 10.1186/1471-2164-12-34 (PMC3087353; doi:10.1186/1471-2164-12-34)
Supplement: Additional file 12 — Summary of multiple comparisons of two way ANOVAS. [file 1471-2164-12-34-S12.XLS]

## Sheet: Time course expression COX-2
Additional file 12. Summary of multiple comparisions of two way ANOVAs
Two way ANOVA expression of COX-2 (Time Course)
Two way ANOVA, F5, 35 = 8.678, p < 0.05
Summary Post Hoc comparisons
Trat = Tratamientos: PGN-O111:B4; PGN-K12
Time: 0, 30min, 1, 3, 6 and 12 hours
Multiple Comparisons
Tukey HSD
Time	Time	Mean Difference (I-J)	Std. Error	Sig.	95% Confidence Interval
					Lower Bound	Upper Bound
0	30min	0.227125	0.668702	0.99932	-1.84045	2.2947
	1hrs	-3.8753*	0.668702	7.51915e-05	-5.94288	-1.80772
	3hrs	-1.45072	0.668702	0.287828	-3.5183	0.616856
	6hrs	-2.8819*	0.668702	0.00292216	-4.94947	-0.81431
	12hrs	-1.43422	0.668702	0.299171	-3.5018	0.633361
30min	0min	-0.227125	0.668702	0.99932	-2.2947	1.84045
	1hrs	-4.1024*	0.668702	3.2953e-05	-6.17001	-2.03485
	3hrs	-1.67785	0.668702	0.160985	-3.74543	0.38973
	6hrs	-3.1090*	0.668702	0.00126808	-5.17659	-1.04143
	12hrs	-1.66134	0.668702	0.16841	-3.72892	0.406236
1hrs	0min	3.8753*	0.668702	7.51915e-05	1.80772	5.94288
	30min	4.1024*	0.668702	3.2953e-05	2.03485	6.17001
	3hrs	2.4246*	0.668702	0.0150471	0.356999	4.49216
	6hrs	0.993412	0.668702	0.676194	-1.07417	3.06099
	12hrs	2.4411*	0.668702	0.0142049	0.373504	4.50866
3hrs	0min	1.45072	0.668702	0.287828	-0.616856	3.5183
	30min	1.67785	0.668702	0.160985	-0.38973	3.74543
	1hrs	-2.4246*	0.668702	0.0150471	-4.49216	-0.356999
	6hrs	-1.43117	0.668702	0.3013	-3.49874	0.636414
	12hrs	0.0165059	0.668702	1	-2.05107	2.08408
6hrs	0min	2.8819*	0.668702	0.00292216	0.81431	4.94947
	30min	3.1090*	0.668702	0.00126808	1.04143	5.17659
	1hrs	-0.993412	0.668702	0.676194	-3.06099	1.07417
	3hrs	1.43117	0.668702	0.3013	-0.636414	3.49874
	12hrs	1.44767	0.668702	0.289904	-0.619908	3.51525
12hrs	0min	1.43422	0.668702	0.299171	-0.633361	3.5018
	30min	1.66134	0.668702	0.16841	-0.406236	3.72892
	1hrs	-2.4411*	0.668702	0.0142049	-4.50866	-0.373504
	3hrs	-0.0165059	0.668702	1	-2.08408	2.05107
	6hrs	-1.44767	0.668702	0.289904	-3.51525	0.619908

## Sheet: Time course expression PSTDS
Two way ANOVA expression of PSTDS (Time Course)
Two way ANOVA, F5, 35 = 4.584, p < 0.05
Summary Post Hoc comparisons
Trat = Tratamientos: PGN-O111:B4; PGN-K12
Time: 0, 30min, 1, 3, 6 and 12 hours
Multiple Comparisons
Tukey HSD
Time	Time	Mean Difference (I-J)	Std. Error	Sig.	95% Confidence Interval
					Lower Bound	Upper Bound
0	30min	0.185129	0.357087	0.994905	-0.91896	1.28922
	1hrs	-1.05029	0.357087	0.0688094	-2.15438	0.0538004
	3hrs	0.570372	0.357087	0.608032	-0.533717	1.67446
	6hrs	-0.090071	0.357087	0.999841	-1.19416	1.01402
	12hrs	-0.231828	0.357087	0.985775	-1.33592	0.872262
30min	0min	-0.185129	0.357087	0.994905	-1.28922	0.91896
	1hrs	-1.2354*	0.357087	0.0220778	-2.33951	-0.131329
	3hrs	0.385243	0.357087	0.884962	-0.718846	1.48933
	6hrs	-0.2752	0.357087	0.969906	-1.37929	0.828889
	12hrs	-0.416957	0.357087	0.847504	-1.52105	0.687132
1hrs	0min	1.05029	0.357087	0.0688094	-0.0538004	2.15438
	30min	1.2354*	0.357087	0.0220778	0.131329	2.33951
	3hrs	1.6207*	0.357087	0.00166626	0.516572	2.72475
	6hrs	0.960218	0.357087	0.114508	-0.143871	2.06431
	12hrs	0.818461	0.357087	0.235778	-0.285628	1.92255
3hrs	0min	-0.570372	0.357087	0.608032	-1.67446	0.533717
	30min	-0.385243	0.357087	0.884962	-1.48933	0.718846
	1hrs	-1.6207*	0.357087	0.00166626	-2.72475	-0.516572
	6hrs	-0.660443	0.357087	0.455131	-1.76453	0.443646
	12hrs	-0.8022	0.357087	0.254275	-1.90629	0.301889
6hrs	0min	0.090071	0.357087	0.999841	-1.01402	1.19416
	30min	0.2752	0.357087	0.969906	-0.828889	1.37929
	1hrs	-0.960218	0.357087	0.114508	-2.06431	0.143871
	3hrs	0.660443	0.357087	0.455131	-0.443646	1.76453
	12hrs	-0.141757	0.357087	0.998558	-1.24585	0.962332
12hrs	0min	0.231828	0.357087	0.985775	-0.872262	1.33592
	30min	0.416957	0.357087	0.847504	-0.687132	1.52105
	1hrs	-0.818461	0.357087	0.235778	-1.92255	0.285628
	3hrs	0.8022	0.357087	0.254275	-0.301889	1.90629
	6hrs	0.141757	0.357087	0.998558	-0.962332	1.24585

## Sheet: Time course release PGE2
Two way ANOVA release PGE2 (Time Course)
Two way ANOVA, F10, 54 = 4.553, p < 0.05
Summary Post Hoc comparisons
Trat = Tratamientos: Control; PGN-O111:B4; PGN-K12
Time: 0, 30min, 1, 3, 6 and 12 hours
Multiple Comparisons
Tukey HSD
Trat	Trat	Mean Difference (I-J)	Std. Error	Sig.	95% Confidence Interval
					Lower Bound	Upper Bound
Control	PGN-O111:B4	-268.721	121.811	0.0837221	-566.463	29.0214
	PGN-k12	5.33678	121.811	0.998942	-292.405	303.079
PGN-O111:B4	Control	268.721	121.811	0.0837221	-29.0214	566.463
	PGN-k12	274.057	121.811	0.076363	-23.6846	571.799
PGN-K12	Control	-5.33678	121.811	0.998942	-303.079	292.405
	PGN-O111:B4	-274.057	121.811	0.076363	-571.799	23.6846
Pairwise Comparisons
Tukey HSD
Time	Trat	Trat	Mean Difference (I-J)	Std. Error	Sig.a	95% Confidence Interval for Differencea
						Lower Bound	Upper Bound
0	Control	PGN-O111:B4	25.29	298.375	0.932922	-579.842	630.422
		PGN-k12	22.0851	298.375	0.941406	-583.047	627.217
	PGN-O111:B4	Control	-25.29	298.375	0.932922	-630.422	579.842
		PGN-k12	-3.20494	298.375	0.991489	-608.337	601.927
	PGN-K12	Control	-22.0851	298.375	0.941406	-627.217	583.047
		PGN-O111:B4	3.20494	298.375	0.991489	-601.927	608.337
0.5	Control	PGN-O111:B4	98.8315	298.375	0.742389	-506.3	703.963
		PGN-k12	98.0166	298.375	0.744436	-507.115	703.148
	PGN-O111:B4	Control	-98.8315	298.375	0.742389	-703.963	506.3
		PGN-k12	-0.814894	298.375	0.997836	-605.947	604.317
	PGN-K12	Control	-98.0166	298.375	0.744436	-703.148	507.115
		PGN-O111:B4	0.814894	298.375	0.997836	-604.317	605.947
1	Control	PGN-O111:B4	197.179	298.375	0.512919	-407.953	802.311
		PGN-k12	188.364	298.375	0.531832	-416.767	793.496
	PGN-O111:B4	Control	-197.179	298.375	0.512919	-802.311	407.953
		PGN-k12	-8.81474	298.375	0.976595	-613.946	596.317
	PGN-K12	Control	-188.364	298.375	0.531832	-793.496	416.767
		PGN-O111:B4	8.81474	298.375	0.976595	-596.317	613.946
3	Control	PGN-O111:B4	98.3122	298.375	0.743693	-506.819	703.444
		PGN-k12	70.5354	298.375	0.814463	-534.596	675.667
	PGN-O111:B4	Control	-98.3122	298.375	0.743693	-703.444	506.819
		PGN-k12	-27.7768	298.375	0.926345	-632.909	577.355
	PGN-K12	Control	-70.5354	298.375	0.814463	-675.667	534.596
		PGN-O111:B4	27.7768	298.375	0.926345	-577.355	632.909
6	Control	PGN-O111:B4	-78.0122	298.375	0.79523	-683.144	527.119
		PGN-k12	-113.854	298.375	0.705016	-718.985	491.278
	PGN-O111:B4	Control	78.0122	298.375	0.79523	-527.119	683.144
		PGN-k12	-35.8414	298.375	0.905054	-640.973	569.29
	PGN-K12	Control	113.854	298.375	0.705016	-491.278	718.985
		PGN-O111:B4	35.8414	298.375	0.905054	-569.29	640.973
12	Control	PGN-O111:B4	-1953.924*	298.375	1.29318e-07	-2559.06	-1348.79
		PGN-k12	-233.127	298.375	0.439721	-838.259	372.005
	PGN-O111:B4	Control	1953.924*	298.375	1.29318e-07	1348.79	2559.06
		PGN-k12	1720.797*	298.375	1.42253e-06	1115.67	2325.93
	PGN-K12	Control	233.127	298.375	0.439721	-372.005	838.259
		PGN-O111:B4	-1720.797*	298.375	1.42253e-06	-2325.93	-1115.67

## Sheet: Time course release PGD2
Two way ANOVA release PGD2 (Time Course)
Two way ANOVA, F10, 54 = 2.522, p < 0.05
Summary Post Hoc comparisons
Trat = Tratamientos: Control; PGN-O111:B4; PGN-K12
Time: 0, 30min, 1, 3, 6 and 12 hours
Multiple Comparisons
Tukey HSD
Trat	Trat	Mean Difference (I-J)	Std. Error	Sig.	95% Confidence Interval
					Lower Bound	Upper Bound
Control	PGN-O111:B4	-0.178541	2.04597	0.995811	-5.1795	4.82242
	PGN-k12	-1.62727	2.04597	0.708251	-6.62823	3.37369
PGN-O111:B4	Control	0.178541	2.04597	0.995811	-4.82242	5.1795
	PGN-k12	-1.44873	2.04597	0.760309	-6.44969	3.55224
PGN-K12	Control	1.62727	2.04597	0.708251	-3.37369	6.62823
	PGN-O111:B4	1.44873	2.04597	0.760309	-3.55224	6.44969
Pairwise Comparisons
Tukey HSD
Time	Trat	Trat	Mean Difference (I-J)	Std. Error	Sig.a	95% Confidence Interval for Differencea
						Lower Bound	Upper Bound
0	Control	PGN-O111:B4	-0.845096	5.01159	0.867033	-11.0091	9.31887
		PGN-k12	1.7568	5.01159	0.72797	-8.40716	11.9208
	PGN-O111:B4	Control	0.845096	5.01159	0.867033	-9.31887	11.0091
		PGN-k12	2.6019	5.01159	0.606815	-7.56207	12.7659
	PGN-K12	Control	-1.7568	5.01159	0.72797	-11.9208	8.40716
		PGN-O111:B4	-2.6019	5.01159	0.606815	-12.7659	7.56207
0.5	Control	PGN-O111:B4	2.45913	5.01159	0.626625	-7.70484	12.6231
		PGN-k12	0.296427	5.01159	0.953161	-9.86754	10.4604
	PGN-O111:B4	Control	-2.45913	5.01159	0.626625	-12.6231	7.70484
		PGN-k12	-2.1627	5.01159	0.668649	-12.3267	8.00127
	PGN-K12	Control	-0.296427	5.01159	0.953161	-10.4604	9.86754
		PGN-O111:B4	2.1627	5.01159	0.668649	-8.00127	12.3267
1	Control	PGN-O111:B4	11.176*	5.01159	0.032068	1.01225	21.3402
		PGN-k12	10.242*	5.01159	0.048367	0.0775401	20.4055
	PGN-O111:B4	Control	-11.176*	5.01159	0.032068	-21.3402	-1.01225
		PGN-k12	-0.934707	5.01159	0.853092	-11.0987	9.22926
	PGN-K12	Control	-10.242*	5.01159	0.048367	-20.4055	-0.0775401
		PGN-O111:B4	0.934707	5.01159	0.853092	-9.22926	11.0987
3	Control	PGN-O111:B4	7.5968	5.01159	0.13829	-2.56716	17.7608
		PGN-k12	2.92996	5.01159	0.562438	-7.23401	13.0939
	PGN-O111:B4	Control	-7.5968	5.01159	0.13829	-17.7608	2.56716
		PGN-k12	-4.66684	5.01159	0.357948	-14.8308	5.49713
	PGN-K12	Control	-2.92996	5.01159	0.562438	-13.0939	7.23401
		PGN-O111:B4	4.66684	5.01159	0.357948	-5.49713	14.8308
6	Control	PGN-O111:B4	-11.317*	5.01159	0.0300968	-21.4807	-1.15275
		PGN-k12	-8.06733	5.01159	0.116191	-18.2313	2.09664
	PGN-O111:B4	Control	11.317*	5.01159	0.0300968	1.15275	21.4807
		PGN-k12	3.24939	5.01159	0.520856	-6.91457	13.4134
	PGN-K12	Control	8.06733	5.01159	0.116191	-2.09664	18.2313
		PGN-O111:B4	-3.24939	5.01159	0.520856	-13.4134	6.91457
12	Control	PGN-O111:B4	-10.1416	5.01159	0.0504804	-20.3055	0.0223887
		PGN-k12	-16.921*	5.01159	0.00177363	-27.085	-6.75702
	PGN-O111:B4	Control	10.1416	5.01159	0.0504804	-0.0223887	20.3055
		PGN-k12	-6.77941	5.01159	0.184572	-16.9434	3.38456
	PGN-K12	Control	16.921*	5.01159	0.00177363	6.75702	27.085
		PGN-O111:B4	6.77941	5.01159	0.184572	-3.38456	16.9434

## Sheet: Dose-response expression COX-2
Two way ANOVA expression COX-2 (Dose Response)
two way ANOVA, F5, 18 = 5.824, p < 0.05
Summary Post Hoc comparisons
Trat = Tratamientos: PGN-O111:B4; PGN-K12
Dose: 0.1, 1, 10 ug/mL
Multiple Comparisons
Tukey HSD
Dose	Dose	Mean Difference (I-J)	Std. Error	Sig.	95% Confidence Interval
					Lower Bound	Upper Bound
0.1	1	-0.907767	0.799082	0.511399	-3.03961	1.22407
	10	-2.6811*	0.799082	0.014651	-4.81297	-0.549287
1	0.1	0.907767	0.799082	0.511399	-1.22407	3.03961
	10	-1.77336	0.799082	0.108051	-3.9052	0.35848
10	0.1	2.6811*	0.799082	0.014651	0.549287	4.81297
	1	1.77336	0.799082	0.108051	-0.35848	3.9052

## Sheet: Dose-response release PGE2
Two way ANOVA release PGE2 (Dose Response)
two way ANOVA, F2, 48 = 182.588, p < 0.05
Summary Post Hoc comparisons
Trat = Tratamientos: Control; PGN-O111:B4; PGN-K12
Dose: 0.1, 1, 10 ug/mL
Multiple Comparisons
Tukey HSD
Trat	Trat	Mean Difference (I-J)	Std. Error	Sig.	95% Confidence Interval
					Lower Bound	Upper Bound
Control	PGN-O111:B4	-2.3511*	0.530216	0.00153617	-3.73882	-0.963366
	PGN-K12	-1.21402	0.530216	0.0905132	-2.60174	0.17371
PGN-O111:B4	Control	2.3511*	0.530216	0.00153617	0.963366	3.73882
	PGN-K12	1.1371*	0.37492	0.0228333	0.155807	2.11835
PGN-K12	Control	1.21402	0.530216	0.0905132	-0.17371	2.60174
	PGN-O111:B4	-1.1371*	0.37492	0.0228333	-2.11835	-0.155807
Multiple Comparisons
Tukey HSD
Dose	Dose	Mean Difference (I-J)	Std. Error	Sig.	95% Confidence Interval
					Lower Bound	Upper Bound
0	0.1	-0.778854	0.562379	0.52822	-2.41345	0.855739
	1	-1.44074	0.562379	0.0928313	-3.07533	0.193854
	10	-3.1281*	0.562379	0.000361653	-4.76266	-1.49347
0.1	0	0.778854	0.562379	0.52822	-0.855739	2.41345
	1	-0.661885	0.459181	0.49593	-1.99652	0.672755
	10	-2.3492*	0.459181	0.000800535	-3.68385	-1.01457
1	0	1.44074	0.562379	0.0928313	-0.193854	3.07533
	0.1	0.661885	0.459181	0.49593	-0.672755	1.99652
	10	-1.6873*	0.459181	0.0118254	-3.02197	-0.352687
10	0	3.1281*	0.562379	0.000361653	1.49347	4.76266
	0.1	2.3492*	0.459181	0.000800535	1.01457	3.68385
	1	1.6873*	0.459181	0.0118254	0.352687	3.02197

## Sheet: Dose-response Releae PGD2
Two way ANOVA release PGD2 (Dose Response)
two way ANOVA, F2, 48 = 4.588, p < 0.05
Summary Post Hoc comparisons
Trat = Tratamientos: Control; PGN-O111:B4; PGN-K12
Dose: 0.1, 1, 10 ug/mL
Multiple Comparisons
Tukey HSD
Trat	Trat	Mean Difference (I-J)	Std. Error	Sig.	95% Confidence Interval
					Lower Bound	Upper Bound
Control	PGN-O111:B4	-43.0533*	13.0666	0.0137905	-77.2524	-8.85422
	PGN-K12	-16.7173	13.0666	0.429092	-50.9164	17.4818
PGN-O111:B4	Control	43.0533*	13.0666	0.0137905	8.85422	77.2524
	PGN-K12	26.3360*	9.23951	0.0323156	2.15362	50.5184
PGN-K12	Control	16.7173	13.0666	0.429092	-17.4818	50.9164
	PGN-O111:B4	-26.3360*	9.23951	0.0323156	-50.5184	-2.15362
Multiple Comparisons
Tukey HSD
Dose	Dose	Mean Difference (I-J)	Std. Error	Sig.	95% Confidence Interval
					Lower Bound	Upper Bound
0	0.1	-11.4553	13.8593	0.841025	-51.7382	28.8276
	1	-17.3597	13.8593	0.605722	-57.6426	22.9232
	10	-60.8409*	13.8593	0.00305395	-101.124	-20.558
0.1	0	11.4553	13.8593	0.841025	-28.8276	51.7382
	1	-5.90442	11.316	0.952434	-38.7953	26.9864
	10	-49.3856*	11.316	0.00320479	-82.2765	-16.4948
1	0	17.3597	13.8593	0.605722	-22.9232	57.6426
	0.1	5.90442	11.316	0.952434	-26.9864	38.7953
	10	-43.4812*	11.316	0.00859668	-76.3721	-10.5904
10	0	60.8409*	13.8593	0.00305395	20.558	101.124
	0.1	49.3856*	11.316	0.00320479	16.4948	82.2765
	1	43.4812*	11.316	0.00859668	10.5904	76.3721
